# Supplementary material for: (3R,4R,5R)-5-(Acetamido­meth­yl)-N-benzyl-3,4-dihy­droxy­tetra­hydro­furan-3-carboxamide
Source: Acta Crystallogr Sect E Struct Rep Online. 2010 Oct 9;66(Pt 11):o2750–1. doi: 10.1107/S1600536810039589 (PMC3009327; doi:10.1107/S1600536810039589)
Supplement: Supplementary file 2 [file e-66-o2750-Isup2.hkl]

data_I
#  MIS                                     
_audit_creation_date        "10-09-13"
_audit_creation_method      CRYSTALS 

_cell_length_a                    5.4130(2)
_cell_angle_alpha                 90
_cell_length_b                    8.5082(2)
_cell_angle_beta                  90
_cell_length_c                    32.6501(4)
_cell_angle_gamma                 90

# NOTE FO on scale of Fc,      0.12441
# Status flags: 
#    o - used in refinement 
#    < - excluded by I/sigmaI cutoff 
#    x - excluded for another reason  

loop_
_refln_index_h
_refln_index_k
_refln_index_l
_refln_F_squared_meas
_refln_F_squared_calc
_refln_F_squared_sigma
_refln_observed_status
   2   0   0       85.65       89.06        3.49 o
   4   0   0      261.28      258.88       11.35 o
   1   1   0    14498.87    16499.97       20.89 o
   2   1   0     1772.78     1818.22        5.79 o
   3   1   0      202.63      206.80        4.45 o
   4   1   0      234.28      243.38        8.67 o
   5   1   0        0.14        2.73       21.01 o
   0   2   0    10195.88    11642.58       26.47 o
   1   2   0      293.52      300.73        3.38 o
   2   2   0     2395.50     2324.87        7.27 o
   3   2   0      577.62      558.19        5.94 o
   4   2   0      695.05      632.69       10.89 o
   5   2   0       21.47       22.46       15.19 o
   1   3   0       68.33       64.86        3.16 o
   2   3   0       -0.76        2.22        2.16 o
   3   3   0      151.01      161.28        6.56 o
   4   3   0     1147.09     1045.22       14.09 o
   5   3   0        7.81        0.03       18.08 o
   0   4   0     2700.90     2385.74       14.95 o
   1   4   0     1291.91     1205.35        8.93 o
   2   4   0       15.22       31.93        6.71 o
   3   4   0       67.43       72.81        9.61 o
   4   4   0      201.47      225.91       14.44 o
   5   4   0      366.03      296.40       27.12 o
   1   5   0      706.68      651.58        9.15 o
   2   5   0       48.84       58.97       11.21 o
   3   5   0       92.42       99.13       14.45 o
   4   5   0       53.89       58.82       23.76 o
   0   6   0       -0.15        0.03       28.22 o
   1   6   0      427.57      402.61       12.30 o
   2   6   0       22.29       31.60       19.43 o
   3   6   0      102.90      132.21       21.46 o
   4   6   0      397.41      376.72       31.66 o
   1   7   0       12.04        7.44       22.39 o
   2   7   0        7.81       22.44       30.89 o
   3   7   0       95.03      101.79       40.75 o
   0   8   0       96.44       77.00       49.11 o
   1   8   0       80.18       87.09       46.36 o
   2   8   0        4.27       15.59       47.87 o
   1   0   1      493.49      527.80        4.34 o
   2   0   1       -0.72        0.14        1.45 o
   3   0   1       11.14       14.01        4.68 o
   4   0   1      135.61      158.36        8.46 o
   5   0   1      110.95      140.34       15.15 o
  -5   1   1       24.26       40.28       14.93 o
  -4   1   1       11.78       16.77        9.00 o
  -3   1   1      823.47      771.39        5.74 o
  -2   1   1      457.30      465.75        3.55 o
  -1   1   1     8027.22     8742.06       20.34 o
   0   1   1        5.93        9.15        1.34 o
   1   1   1     8012.48     8763.23       14.01 o
   2   1   1      458.50      467.14        3.50 o
   3   1   1      814.28      774.81        6.15 o
   4   1   1       12.39       16.71        9.47 o
   5   1   1       30.88       40.68       15.10 o
  -5   2   1       44.68       52.32       15.79 o
  -4   2   1       45.88       59.69       10.26 o
  -3   2   1      479.47      487.54        5.79 o
  -2   2   1        7.59        9.68        3.11 o
  -1   2   1     2356.50     2487.85        7.09 o
   0   2   1     4334.49     4853.76       10.73 o
   1   2   1     2368.29     2476.31        6.71 o
   2   2   1        4.44        9.78        3.03 o
   3   2   1      473.97      491.73        5.63 o
   4   2   1       51.25       59.40       10.03 o
   5   2   1       61.98       52.19       15.49 o
  -5   3   1       -9.79        1.09       18.57 o
  -4   3   1      272.97      256.03       11.89 o
  -3   3   1      144.24      145.98        6.95 o
  -2   3   1      111.63      104.17        3.94 o
  -1   3   1      112.69      121.25        3.37 o
   0   3   1      117.03      125.28        2.87 o
   1   3   1      112.37      118.11        2.79 o
   2   3   1      108.11      103.43        4.12 o
   3   3   1      137.38      145.21        6.23 o
   4   3   1      271.36      255.70       11.12 o
   5   3   1       -8.64        0.95       18.42 o
  -5   4   1      113.01      119.96       27.10 o
  -4   4   1      172.14      168.26       14.73 o
  -3   4   1      425.27      414.02       10.30 o
  -2   4   1      425.18      404.83        6.70 o
  -1   4   1      308.38      315.13        5.13 o
   0   4   1       87.04       78.47        5.00 o
   1   4   1      307.31      315.64        5.66 o
   2   4   1      425.10      404.22        7.10 o
   3   4   1      430.68      416.01        9.72 o
   4   4   1      173.57      167.94       14.96 o
   5   4   1      105.39      119.07       24.47 o
  -4   5   1      244.55      240.79       22.92 o
  -3   5   1      393.12      395.12       13.50 o
  -2   5   1       33.77       32.92       11.29 o
  -1   5   1     2533.18     2365.07       14.78 o
   0   5   1        4.60        7.79        7.58 o
   1   5   1     2528.81     2359.66       15.95 o
   2   5   1       36.16       32.37       11.83 o
   3   5   1      389.64      394.92       14.15 o
   4   5   1      214.69      241.23       24.21 o
  -4   6   1      125.44      111.21       29.72 o
  -3   6   1       88.34      108.10       21.37 o
  -2   6   1       70.97       72.00       18.86 o
  -1   6   1      243.26      231.82       12.98 o
   0   6   1       60.39       63.75       16.80 o
   1   6   1      251.16      233.90       13.22 o
   2   6   1       72.74       71.63       19.32 o
   3   6   1       75.71      106.28       27.09 o
   4   6   1      138.14      111.22       31.70 o
  -3   7   1       93.30      122.17       39.82 o
  -2   7   1       48.87       56.38       29.53 o
  -1   7   1       84.37      101.54       23.78 o
   0   7   1       35.71       50.35       25.72 o
   1   7   1       80.35      102.80       23.56 o
   2   7   1       54.52       56.43       29.89 o
   3   7   1      100.99      123.29       40.76 o
  -2   8   1       85.13       58.15       47.15 o
  -1   8   1       19.90       32.33       44.33 o
   0   8   1      322.96      333.31       35.17 o
   1   8   1       25.49       31.30       36.94 o
   2   8   1       55.60       59.12       51.07 o
   1   0   2     1835.36     2046.35       11.24 o
   2   0   2        4.50        4.47        2.57 o
   3   0   2      860.31      781.79        6.28 o
   4   0   2        6.24       19.36        8.53 o
   5   0   2       18.84       23.68       16.31 o
  -5   1   2       91.08       98.68       16.75 o
  -4   1   2      175.25      180.45        9.58 o
  -3   1   2      675.93      646.25        5.34 o
  -2   1   2       90.91       90.96        2.73 o
  -1   1   2     2481.97     2753.25        8.30 o
   0   1   2     3147.05     3548.81        7.94 o
   1   1   2     2504.06     2751.91        6.78 o
   2   1   2       89.15       91.36        2.79 o
   3   1   2      671.09      644.91        5.74 o
   4   1   2      169.80      182.06        9.22 o
   5   1   2      102.28       99.70       18.16 o
  -5   2   2       -0.05        8.04       33.97 o
  -4   2   2      355.25      345.09        9.68 o
  -3   2   2       26.99       36.33        5.56 o
  -2   2   2      213.76      202.87        3.44 o
  -1   2   2     1841.80     1893.84        7.04 o
   0   2   2      348.54      378.20        2.47 o
   1   2   2     1851.70     1895.06        6.07 o
   2   2   2      207.57      200.99        3.54 o
   3   2   2       23.62       36.51        5.47 o
   4   2   2      343.15      344.55        9.72 o
   5   2   2       10.20        7.81       15.60 o
  -5   3   2       25.67       36.30       18.92 o
  -4   3   2      467.78      483.84       11.83 o
  -3   3   2      254.91      254.48        7.00 o
  -2   3   2      714.68      694.49        5.23 o
  -1   3   2      525.48      498.64        4.04 o
   0   3   2      432.57      398.34        4.48 o
   1   3   2      530.04      504.34        3.60 o
   2   3   2      700.24      690.54        5.34 o
   3   3   2      267.86      252.94        6.56 o
   4   3   2      472.97      481.85       11.25 o
   5   3   2       29.38       36.49       18.56 o
  -5   4   2      106.39       89.76       27.82 o
  -4   4   2      135.65      150.18       15.03 o
  -3   4   2       28.05       52.10       10.64 o
  -2   4   2      972.82      916.00        8.52 o
  -1   4   2     1317.53     1271.27        8.04 o
   0   4   2     4169.38     3673.98       14.46 o
   1   4   2     1303.21     1271.00        8.91 o
   2   4   2     1002.81      917.50        8.96 o
   3   4   2       42.29       52.24        9.97 o
   4   4   2      136.03      151.43       13.71 o
   5   4   2      111.00       89.96       24.64 o
  -4   5   2       63.59       82.44       23.07 o
  -3   5   2       74.28       86.97       16.41 o
  -2   5   2       39.82       35.77       11.12 o
  -1   5   2      371.63      351.93        7.87 o
   0   5   2        1.81        0.01        7.62 o
   1   5   2      357.41      352.98        8.54 o
   2   5   2       36.07       35.77       12.21 o
   3   5   2       72.58       86.92       14.79 o
   4   5   2       82.40       82.06       24.98 o
  -4   6   2      128.10      141.84       29.41 o
  -3   6   2      194.62      213.75       20.70 o
  -2   6   2       27.43       30.22       18.18 o
  -1   6   2      346.99      350.75       12.84 o
   0   6   2       30.10       16.32       14.35 o
   1   6   2      363.31      351.35       13.11 o
   2   6   2       34.05       29.99       21.00 o
   3   6   2      223.88      214.01       27.64 o
   4   6   2      152.80      140.16       41.44 o
  -3   7   2      194.19      199.26       37.46 o
  -2   7   2      296.47      329.52       25.56 o
  -1   7   2       17.06       30.49       21.12 o
   0   7   2      539.47      491.07       20.41 o
   1   7   2       25.99       30.69       21.98 o
   2   7   2      318.85      330.46       30.55 o
   3   7   2      205.30      198.36       41.33 o
  -2   8   2       27.45       18.89       44.77 o
  -1   8   2      100.55      103.34       43.08 o
   0   8   2        6.06        2.77       35.65 o
   1   8   2       82.52      102.90       35.80 o
   2   8   2       38.61       18.61       52.16 o
   1   0   3      930.22     1053.74        6.32 o
   2   0   3     3622.06     3697.80        8.75 o
   3   0   3     2530.55     2346.26        9.84 o
   4   0   3       19.89       13.94        8.39 o
   5   0   3        0.53        3.46       11.67 o
  -5   1   3       94.15       84.76       16.55 o
  -4   1   3      219.24      233.71        9.78 o
  -3   1   3      597.50      583.37        5.51 o
  -2   1   3      526.12      520.76        3.93 o
  -1   1   3     2336.61     2501.65        7.68 o
   0   1   3      347.67      391.82        3.43 o
   1   1   3     2329.10     2493.12        7.90 o
   2   1   3      518.43      522.38        4.06 o
   3   1   3      586.87      579.98        5.53 o
   4   1   3      213.85      234.22        9.50 o
   5   1   3       98.95       86.81       17.96 o
  -5   2   3       36.84       40.40       17.70 o
  -4   2   3      183.08      183.49        9.51 o
  -3   2   3      162.07      169.05        5.26 o
  -2   2   3      197.85      191.33        3.43 o
  -1   2   3     8315.48     8614.41       16.55 o
   0   2   3     6216.74     6563.61       10.08 o
   1   2   3     8302.42     8612.11       12.69 o
   2   2   3      198.46      192.57        3.21 o
   3   2   3      160.25      169.51        5.20 o
   4   2   3      186.97      182.74        9.49 o
   5   2   3       34.69       40.65       15.71 o
  -5   3   3      150.78      147.37       19.50 o
  -4   3   3       34.69       47.86       12.32 o
  -3   3   3       21.44       26.04        7.07 o
  -2   3   3      156.13      164.49        4.08 o
  -1   3   3      488.53      470.00        4.11 o
   0   3   3      225.08      224.32        4.04 o
   1   3   3      479.02      467.86        3.71 o
   2   3   3      150.36      163.71        4.28 o
   3   3   3       24.30       26.68        6.18 o
   4   3   3       46.01       47.34       11.09 o
   5   3   3      146.82      147.68       18.60 o
  -5   4   3      147.82      125.96       27.07 o
  -4   4   3      222.13      219.93       15.22 o
  -3   4   3       43.27       53.51       10.73 o
  -2   4   3     1261.64     1170.73        9.43 o
  -1   4   3       21.29       17.43        5.53 o
   0   4   3       59.66       57.03        5.13 o
   1   4   3       16.28       17.65        5.48 o
   2   4   3     1276.74     1172.02        9.32 o
   3   4   3       47.65       53.86        9.93 o
   4   4   3      209.51      219.42       14.93 o
   5   4   3      153.40      125.54       26.50 o
  -4   5   3       90.63      103.42       22.57 o
  -3   5   3      144.46      171.51       15.80 o
  -2   5   3        4.67       12.50       10.78 o
  -1   5   3      250.93      252.38        8.53 o
   0   5   3     1155.24     1025.83       10.98 o
   1   5   3      257.94      252.37        9.43 o
   2   5   3       12.23       12.17       11.22 o
   3   5   3      146.69      172.23       14.00 o
   4   5   3      101.89      103.36       27.05 o
  -4   6   3      150.62      181.39       29.62 o
  -3   6   3       12.88       16.82       20.54 o
  -2   6   3       50.13       75.35       18.45 o
  -1   6   3      127.35      136.17       14.21 o
   0   6   3      144.15      138.33       14.13 o
   1   6   3      110.57      134.77       13.45 o
   2   6   3       55.58       75.84       22.38 o
   3   6   3        3.48       16.90       27.51 o
   4   6   3      167.42      183.12       43.13 o
  -3   7   3       20.31       19.12       35.93 o
  -2   7   3       12.80       27.31       25.97 o
  -1   7   3      165.80      197.76       22.93 o
   0   7   3       34.55       36.84       22.02 o
   1   7   3      185.40      197.64       21.50 o
   2   7   3       26.55       27.64       32.04 o
   3   7   3       16.58       19.01       43.33 o
  -2   8   3       45.57       57.06       43.25 o
  -1   8   3      416.41      356.37       41.39 o
   0   8   3      425.42      418.85       42.02 o
   1   8   3      371.71      355.53       35.61 o
   2   8   3       33.62       57.85       55.47 o
   0   0   4     1486.95     1669.15       14.44 o
   1   0   4       17.63       16.47        2.28 o
   2   0   4      340.00      296.49        3.39 o
   3   0   4      144.22      135.18        4.56 o
   4   0   4      246.64      245.27        7.63 o
   5   0   4       23.23       34.36       19.31 o
  -5   1   4      479.36      450.71       16.16 o
  -4   1   4        3.01        3.41        8.80 o
  -3   1   4      224.63      224.61        4.82 o
  -2   1   4     1537.86     1460.91        5.88 o
  -1   1   4     2983.39     3223.91        9.55 o
   0   1   4      479.59      516.71        6.53 o
   1   1   4     2978.63     3221.07        9.55 o
   2   1   4     1501.47     1453.99        6.02 o
   3   1   4      217.54      224.28        4.47 o
   4   1   4        3.25        3.47        9.38 o
   5   1   4      496.94      454.00       17.15 o
  -5   2   4       87.87       84.44       18.84 o
  -4   2   4       15.70       11.16        9.37 o
  -3   2   4      301.69      288.71        5.16 o
  -2   2   4     1202.67     1129.33        5.68 o
  -1   2   4      489.09      518.16        4.06 o
   0   2   4     4832.45     4841.68        8.63 o
   1   2   4      495.97      525.68        3.44 o
   2   2   4     1198.84     1122.28        5.86 o
   3   2   4      296.54      289.85        5.12 o
   4   2   4       14.27       11.86        9.53 o
   5   2   4       85.88       84.42       17.02 o
  -5   3   4      213.55      204.91       19.86 o
  -4   3   4       57.98       59.27       12.99 o
  -3   3   4      800.40      782.81        7.65 o
  -2   3   4     2165.06     2065.87        8.24 o
  -1   3   4       64.38       69.70        3.14 o
   0   3   4      728.91      711.07        4.71 o
   1   3   4       65.84       70.32        2.72 o
   2   3   4     2187.54     2068.75        8.26 o
   3   3   4      814.87      781.37        7.34 o
   4   3   4       62.56       58.87       11.26 o
   5   3   4      220.76      205.41       18.91 o
  -5   4   4        4.44        3.07       27.43 o
  -4   4   4      299.97      302.16       14.82 o
  -3   4   4       38.09       40.02       11.03 o
  -2   4   4      360.75      338.34        6.94 o
  -1   4   4      153.09      151.34        5.64 o
   0   4   4       49.21       55.01        5.77 o
   1   4   4      156.48      151.75        5.91 o
   2   4   4      363.08      340.21        6.71 o
   3   4   4       43.39       40.43        9.66 o
   4   4   4      278.93      304.14       15.38 o
   5   4   4       -0.96        3.06       13.38 o
  -4   5   4      180.98      184.31       22.94 o
  -3   5   4      235.69      247.95       16.30 o
  -2   5   4      142.19      144.70       10.32 o
  -1   5   4      390.31      376.37        8.35 o
   0   5   4      671.30      632.09        8.91 o
   1   5   4      387.77      375.85        9.53 o
   2   5   4      161.84      146.94       11.82 o
   3   5   4      247.52      250.16       14.58 o
   4   5   4      201.60      184.10       27.95 o
  -4   6   4       16.01       38.71       29.38 o
  -3   6   4       -0.48        5.66       14.66 o
  -2   6   4      357.30      397.88       18.21 o
  -1   6   4      124.50      139.02       15.07 o
   0   6   4       69.29       73.16       13.61 o
   1   6   4      129.32      140.89       13.54 o
   2   6   4      367.23      399.05       21.09 o
   3   6   4        0.43        5.72       21.45 o
   4   6   4       33.71       37.62       43.30 o
  -3   7   4      372.47      406.36       35.51 o
  -2   7   4      192.78      240.57       30.74 o
  -1   7   4       10.20       16.90       23.45 o
   0   7   4       -6.45        1.42       21.21 o
   1   7   4       11.93       16.67       21.22 o
   2   7   4      246.66      238.16       40.25 o
   3   7   4      393.94      405.50       44.76 o
  -2   8   4       22.78       12.34       43.39 o
  -1   8   4       36.60       32.89       41.19 o
   0   8   4      241.94      266.77       42.18 o
   1   8   4       16.43       32.16       37.85 o
   2   8   4       36.68       12.21       59.09 o
   1   0   5     1664.95     1825.07       10.51 o
   2   0   5     1993.56     2103.93        6.52 o
   3   0   5      163.46      182.76        4.47 o
   4   0   5        6.05        0.91        8.25 o
   5   0   5        2.95        0.37       20.09 o
  -5   1   5       71.06       60.33       17.96 o
  -4   1   5      298.07      291.06        8.70 o
  -3   1   5      613.11      601.63        5.49 o
  -2   1   5      396.07      385.67        3.75 o
  -1   1   5      717.17      779.59        6.03 o
   0   1   5       90.58       92.08        2.54 o
   1   1   5      718.88      788.80        4.91 o
   2   1   5      390.81      389.14        3.86 o
   3   1   5      604.17      600.09        5.46 o
   4   1   5      287.41      290.58        9.71 o
   5   1   5       53.81       59.91       17.37 o
  -5   2   5       74.85       60.37       19.40 o
  -4   2   5      243.56      262.32        9.71 o
  -3   2   5      155.20      158.95        5.30 o
  -2   2   5      445.91      425.52        3.93 o
  -1   2   5     1838.56     1859.00        7.20 o
   0   2   5       55.89       62.49        2.51 o
   1   2   5     1857.46     1868.20        6.04 o
   2   2   5      445.36      425.64        4.10 o
   3   2   5      157.13      159.00        5.33 o
   4   2   5      255.17      264.08        9.88 o
   5   2   5       58.09       59.90       16.20 o
  -5   3   5       62.85       63.40       22.09 o
  -4   3   5       16.78       17.99       13.13 o
  -3   3   5       14.18       20.22        6.96 o
  -2   3   5      123.04      123.98        4.37 o
  -1   3   5     1490.04     1463.82        6.72 o
   0   3   5     1863.35     1833.11        6.28 o
   1   3   5     1498.22     1465.61        5.41 o
   2   3   5      118.38      123.72        4.23 o
   3   3   5       15.22       19.33        6.52 o
   4   3   5       17.69       17.66       10.82 o
   5   3   5       58.62       63.35       20.10 o
  -5   4   5       33.25       21.78       32.67 o
  -4   4   5      474.04      462.20       17.07 o
  -3   4   5      523.52      530.80       12.19 o
  -2   4   5      806.30      786.37        8.58 o
  -1   4   5      383.03      385.77        6.31 o
   0   4   5      265.76      263.17        5.31 o
   1   4   5      390.86      387.01        6.06 o
   2   4   5      820.07      783.73        8.08 o
   3   4   5      522.08      531.90        9.33 o
   4   4   5      481.11      460.07       15.61 o
   5   4   5       26.27       21.86       27.19 o
  -4   5   5       24.29       22.59       22.27 o
  -3   5   5      471.81      495.24       15.82 o
  -2   5   5      252.70      275.25       10.34 o
  -1   5   5       45.73       46.34        8.91 o
   0   5   5       -0.34        0.11        7.05 o
   1   5   5       50.65       46.39       10.11 o
   2   5   5      272.04      275.60       11.60 o
   3   5   5      481.86      495.64       14.12 o
   4   5   5       16.90       22.84       22.79 o
  -4   6   5      140.15      161.43       29.28 o
  -3   6   5       23.28       57.09       26.83 o
  -2   6   5       38.31       59.56       18.38 o
  -1   6   5       58.97       73.99       15.13 o
   0   6   5      247.55      244.93       13.31 o
   1   6   5       63.69       75.11       14.16 o
   2   6   5       57.91       58.34       23.20 o
   3   6   5       24.37       56.27       36.39 o
   4   6   5      159.07      163.41       45.07 o
  -3   7   5       13.30       40.04       35.80 o
  -2   7   5       61.82       86.00       29.82 o
  -1   7   5      249.98      262.62       22.13 o
   0   7   5      289.30      304.18       23.44 o
   1   7   5      257.95      261.45       22.26 o
   2   7   5       75.83       86.48       42.36 o
   3   7   5       13.85       39.34       49.21 o
  -2   8   5      675.67      595.30       42.75 o
  -1   8   5      247.05      223.23       40.69 o
   0   8   5      111.38      148.45       43.38 o
   1   8   5      219.11      220.97       47.33 o
   2   8   5      625.19      595.16       59.62 o
   0   0   6     1233.07     1174.51       16.65 o
   1   0   6     2408.52     2560.66       13.02 o
   2   0   6     1686.39     1689.71        6.02 o
   3   0   6       53.62       57.83        4.88 o
   4   0   6       88.85      100.99        8.60 o
   5   0   6        7.01       15.42       20.14 o
  -5   1   6      347.10      339.96       17.51 o
  -4   1   6       76.78       88.72        9.72 o
  -3   1   6      176.51      190.99        5.16 o
  -2   1   6     2116.00     2091.12        7.22 o
  -1   1   6     6112.44     6527.56       18.21 o
   0   1   6     4422.44     4843.11        9.60 o
   1   1   6     6205.74     6528.63       13.18 o
   2   1   6     2119.55     2099.25        7.38 o
   3   1   6      175.71      192.52        4.57 o
   4   1   6       78.06       87.53       10.50 o
   5   1   6      347.31      341.31       16.88 o
  -5   2   6       48.02       54.78       20.96 o
  -4   2   6       57.52       66.56        9.85 o
  -3   2   6      198.34      205.49        5.68 o
  -2   2   6        8.05        6.39        3.44 o
  -1   2   6     4317.34     4295.52       11.39 o
   0   2   6      624.95      719.48        4.44 o
   1   2   6     4263.51     4293.09        9.49 o
   2   2   6        5.40        5.74        3.49 o
   3   2   6      201.18      204.32        5.39 o
   4   2   6       55.21       67.54       10.13 o
   5   2   6       58.82       54.19       16.64 o
  -5   3   6      259.32      246.01       26.57 o
  -4   3   6        4.48        7.76       13.86 o
  -3   3   6      348.19      349.53        6.74 o
  -2   3   6      407.20      398.30        4.70 o
  -1   3   6      492.84      478.29        4.08 o
   0   3   6     1148.78     1183.61        5.48 o
   1   3   6      495.92      480.75        3.93 o
   2   3   6      420.67      392.78        4.66 o
   3   3   6      326.47      345.90        6.57 o
   4   3   6        7.61        7.65       11.11 o
   5   3   6      244.67      245.07       19.99 o
  -5   4   6       60.35       47.63       33.21 o
  -4   4   6       94.10       90.03       17.69 o
  -3   4   6      212.58      223.11       12.04 o
  -2   4   6      492.00      489.26        7.14 o
  -1   4   6      190.86      173.42        5.95 o
   0   4   6      430.99      424.38        6.06 o
   1   4   6      194.51      173.91        5.83 o
   2   4   6      506.05      490.75        7.01 o
   3   4   6      222.64      226.37        9.54 o
   4   4   6       87.43       89.61       16.85 o
   5   4   6       44.55       47.35       33.36 o
  -4   5   6       35.72       24.17       23.16 o
  -3   5   6      177.39      180.00       16.76 o
  -2   5   6       12.39       23.37       10.63 o
  -1   5   6      278.40      280.49        9.36 o
   0   5   6       55.72       50.74       10.91 o
   1   5   6      289.61      282.14       10.15 o
   2   5   6       11.32       23.41       14.11 o
   3   5   6      170.30      180.55       15.36 o
   4   5   6       12.42       23.93       23.63 o
  -4   6   6       10.17        4.77       28.78 o
  -3   6   6       79.92       94.85       27.72 o
  -2   6   6      164.55      206.90       17.26 o
  -1   6   6      120.19      130.07       16.50 o
   0   6   6      479.88      506.06       13.39 o
   1   6   6      128.03      129.81       15.62 o
   2   6   6      199.71      206.58       24.43 o
   3   6   6       75.58       94.81       38.28 o
   4   6   6      -13.70        4.75       46.15 o
  -3   7   6      136.80      163.44       35.73 o
  -2   7   6       67.62       68.47       28.74 o
  -1   7   6       88.23      120.05       25.31 o
   0   7   6      364.98      378.76       22.81 o
   1   7   6       96.15      121.67       22.60 o
   2   7   6       73.33       68.41       46.72 o
   3   7   6      185.98      163.14       50.77 o
  -2   8   6      122.08      103.97       43.83 o
  -1   8   6       77.57       77.17       34.17 o
   0   8   6      162.91      192.87       32.14 o
   1   8   6       75.17       76.84       45.45 o
   1   0   7       41.16       43.87        4.06 o
   2   0   7      531.43      530.47        4.08 o
   3   0   7        6.52       10.78        4.99 o
   4   0   7       24.45       24.76        8.98 o
   5   0   7      195.32      173.59       18.55 o
  -5   1   7       38.85       41.07       18.33 o
  -4   1   7       25.18       27.11        9.43 o
  -3   1   7     1577.88     1440.81        8.47 o
  -2   1   7      516.58      539.06        4.10 o
  -1   1   7      711.32      742.64        6.14 o
   0   1   7      337.86      342.56        3.39 o
   1   1   7      702.42      737.61        5.83 o
   2   1   7      506.20      538.09        4.13 o
   3   1   7     1560.67     1434.50        7.75 o
   4   1   7       20.09       26.10       10.22 o
   5   1   7       41.51       40.78       17.29 o
  -5   2   7      135.60      134.81       21.20 o
  -4   2   7      146.76      161.35       10.01 o
  -3   2   7      213.40      207.04        5.68 o
  -2   2   7        9.23        6.08        3.56 o
  -1   2   7      990.30     1007.99        5.60 o
   0   2   7     1398.95     1526.47        7.49 o
   1   2   7      974.03     1003.77        4.89 o
   2   2   7        4.30        5.65        3.55 o
   3   2   7      216.07      206.39        5.64 o
   4   2   7      141.28      161.74       10.19 o
   5   2   7      130.44      135.06       16.71 o
  -5   3   7       51.80       48.03       30.95 o
  -4   3   7       94.89       89.52       13.58 o
  -3   3   7       47.33       47.10        7.92 o
  -2   3   7      110.54      113.65        4.97 o
  -1   3   7     1455.50     1364.66        6.56 o
   0   3   7      231.34      220.36        3.46 o
   1   3   7     1435.82     1360.02        6.05 o
   2   3   7      109.51      112.65        4.65 o
   3   3   7       49.83       48.38        7.06 o
   4   3   7       92.26       90.12       11.46 o
   5   3   7       53.30       47.13       20.66 o
  -4   4   7       20.85       26.56       17.64 o
  -3   4   7       19.45       28.15       11.53 o
  -2   4   7      123.64      124.05        7.21 o
  -1   4   7      169.43      168.92        6.59 o
   0   4   7       36.11       43.99        5.48 o
   1   4   7      173.63      168.65        5.61 o
   2   4   7      127.23      124.54        6.72 o
   3   4   7       23.66       27.31        9.75 o
   4   4   7       19.40       26.10       17.38 o
  -4   5   7      106.46      109.42       23.39 o
  -3   5   7      426.60      429.40       16.82 o
  -2   5   7      168.37      164.35       11.50 o
  -1   5   7      289.99      295.64        9.63 o
   0   5   7       94.34       93.27        9.09 o
   1   5   7      302.35      294.68       10.20 o
   2   5   7      195.83      164.09       14.37 o
   3   5   7      414.87      426.34       17.38 o
   4   5   7      108.94      109.72       24.06 o
  -4   6   7      136.65      163.68       29.31 o
  -3   6   7       38.45       55.61       27.74 o
  -2   6   7       15.15       11.34       17.67 o
  -1   6   7       79.97       90.01       16.86 o
   0   6   7       29.31       42.69       16.31 o
   1   6   7       83.25       90.21       15.53 o
   2   6   7       17.55       10.98       24.75 o
   3   6   7       17.64       55.84       37.49 o
   4   6   7      154.99      163.48       48.71 o
  -3   7   7       36.94       35.84       35.77 o
  -2   7   7       41.59       43.23       28.19 o
  -1   7   7      569.59      506.02       30.20 o
   0   7   7      401.59      422.93       23.41 o
   1   7   7      546.86      506.68       21.99 o
   2   7   7       32.18       42.14       47.96 o
   3   7   7       52.77       36.00       52.56 o
  -2   8   7      173.87      185.32       37.21 o
  -1   8   7      131.88      141.26       33.48 o
   0   8   7       30.59       22.15       31.11 o
   1   8   7      142.93      141.66       43.85 o
   0   0   8     6376.89     6228.05       27.44 o
   1   0   8       30.69       29.96        3.33 o
   2   0   8     4273.65     4204.09       10.70 o
   3   0   8       -1.26        2.05        5.50 o
   4   0   8      231.20      240.93        9.58 o
   5   0   8       16.79       19.29       17.86 o
  -5   1   8      201.52      199.59       18.17 o
  -4   1   8       67.27       71.01        9.35 o
  -3   1   8      536.87      499.39        5.73 o
  -2   1   8      122.17      121.22        3.46 o
  -1   1   8     1765.18     1780.31        7.59 o
   0   1   8       38.82       39.46        2.73 o
   1   1   8     1767.41     1783.85        7.71 o
   2   1   8      120.07      121.99        3.19 o
   3   1   8      522.07      498.35        5.53 o
   4   1   8       62.94       71.12       10.03 o
   5   1   8      215.17      200.17       16.73 o
  -5   2   8       44.55       41.25       19.94 o
  -4   2   8        7.55       20.75       10.62 o
  -3   2   8      265.21      272.11        5.86 o
  -2   2   8      177.81      177.07        3.54 o
  -1   2   8       -1.38        0.83        3.07 o
   0   2   8       75.18       72.56        3.29 o
   1   2   8       -0.06        1.08        5.71 o
   2   2   8      178.32      176.44        3.59 o
   3   2   8      262.49      272.82        5.93 o
   4   2   8       14.09       21.08       10.53 o
   5   2   8       35.52       40.89       17.01 o
  -5   3   8      186.04      156.98       30.87 o
  -4   3   8      597.64      591.43       14.15 o
  -3   3   8       46.55       54.55        8.07 o
  -2   3   8      829.75      820.80        6.66 o
  -1   3   8      423.21      447.07        4.90 o
   0   3   8      921.47      886.63        5.45 o
   1   3   8      419.20      440.77        4.40 o
   2   3   8      842.70      819.59        6.69 o
   3   3   8       49.27       53.99        7.32 o
   4   3   8      609.45      589.56       11.71 o
   5   3   8      166.72      155.91       21.82 o
  -4   4   8       43.34       50.95       15.63 o
  -3   4   8      414.36      403.06       12.41 o
  -2   4   8        6.86        1.88        7.28 o
  -1   4   8      319.69      302.96        7.00 o
   0   4   8      340.48      311.02        6.17 o
   1   4   8      332.22      301.96        5.75 o
   2   4   8        2.70        1.76        7.15 o
   3   4   8      409.26      404.50       10.06 o
   4   4   8       60.14       51.42       21.27 o
  -4   5   8       90.65       90.21       23.96 o
  -3   5   8      125.18      141.85       17.52 o
  -2   5   8      182.48      198.36       12.86 o
  -1   5   8      249.48      242.81        9.85 o
   0   5   8      316.89      301.65        9.12 o
   1   5   8      248.86      243.62        9.94 o
   2   5   8      185.14      199.88       17.11 o
   3   5   8      131.47      140.91       16.21 o
   4   5   8       82.08       91.24       25.60 o
  -3   6   8      121.25      131.38       28.02 o
  -2   6   8      454.71      490.50       17.13 o
  -1   6   8      597.24      624.35       16.62 o
   0   6   8      981.28      945.33       19.68 o
   1   6   8      632.01      620.10       16.35 o
   2   6   8      488.03      487.57       24.84 o
   3   6   8      118.71      131.61       42.30 o
  -3   7   8      121.98      118.84       36.39 o
  -2   7   8       40.85       45.41       28.72 o
  -1   7   8      279.58      300.38       23.88 o
   0   7   8      510.18      507.07       23.35 o
   1   7   8      309.22      302.68       22.04 o
   2   7   8       21.09       46.14       51.64 o
   3   7   8       91.54      117.81       54.79 o
  -2   8   8       91.39      119.70       37.92 o
  -1   8   8       53.42       60.72       28.91 o
   0   8   8       -5.84        0.76       31.31 o
   1   8   8       64.16       60.44       43.63 o
   1   0   9      411.43      400.86        6.94 o
   2   0   9      600.78      567.12        4.94 o
   3   0   9       60.07       66.38        5.46 o
   4   0   9        0.74        4.16        5.73 o
   5   0   9       -0.22        0.23       18.93 o
  -5   1   9       72.04       81.60       18.98 o
  -4   1   9       46.92       56.35        9.86 o
  -3   1   9      355.02      345.07        5.81 o
  -2   1   9     1584.20     1541.80        6.51 o
  -1   1   9     6300.25     6303.55       12.45 o
   0   1   9     2135.14     2246.46        7.89 o
   1   1   9     6225.68     6292.44       12.60 o
   2   1   9     1575.52     1538.46        6.66 o
   3   1   9      350.02      343.84        5.61 o
   4   1   9       50.32       57.98       10.45 o
   5   1   9       71.49       82.29       16.37 o
  -5   2   9      423.77      353.34       20.53 o
  -4   2   9       29.77       34.58       11.45 o
  -3   2   9      471.34      477.19        6.09 o
  -2   2   9      726.42      730.26        4.90 o
  -1   2   9     1991.85     1942.75        8.34 o
   0   2   9     1351.34     1328.11        5.93 o
   1   2   9     1977.77     1949.22        6.58 o
   2   2   9      710.07      730.26        5.03 o
   3   2   9      466.57      480.03        6.44 o
   4   2   9       31.55       35.10       10.96 o
   5   2   9      382.99      350.77       17.21 o
  -5   3   9      128.51      106.91       31.83 o
  -4   3   9      201.85      201.60       15.43 o
  -3   3   9       20.21       27.90        8.30 o
  -2   3   9      530.12      508.90        6.10 o
  -1   3   9     2049.13     1912.87        9.34 o
   0   3   9      185.98      185.69        3.81 o
   1   3   9     2081.83     1925.71        8.20 o
   2   3   9      544.64      506.02        5.72 o
   3   3   9       26.33       27.28        7.64 o
   4   3   9      202.93      200.41       12.46 o
   5   3   9      115.42      105.63       22.20 o
  -4   4   9       13.31       23.16       26.15 o
  -3   4   9      234.35      249.51       13.19 o
  -2   4   9      353.01      351.78        7.86 o
  -1   4   9      548.83      513.89        7.70 o
   0   4   9      679.10      642.89        7.23 o
   1   4   9      539.76      512.13        6.46 o
   2   4   9      364.66      349.22        7.61 o
   3   4   9      244.32      250.45       10.46 o
   4   4   9        7.62       23.37       21.67 o
  -4   5   9       32.40       44.29       24.27 o
  -3   5   9      107.55      108.26       16.82 o
  -2   5   9       44.13       44.79       13.73 o
  -1   5   9      173.44      188.47        9.95 o
   0   5   9       62.50       76.80        9.95 o
   1   5   9      176.37      186.80        9.54 o
   2   5   9       43.96       45.07       16.98 o
   3   5   9      102.61      107.34       16.89 o
   4   5   9       36.68       43.27       30.75 o
  -3   6   9       18.76       31.41       28.20 o
  -2   6   9      100.70      105.73       17.78 o
  -1   6   9       69.04       66.51       19.79 o
   0   6   9       19.40       23.19       16.79 o
   1   6   9       54.76       66.55       18.71 o
   2   6   9       99.06      105.91       28.38 o
   3   6   9       43.93       31.38       44.56 o
  -3   7   9       -7.69       20.50       35.30 o
  -2   7   9      103.27      129.61       29.47 o
  -1   7   9       86.61      109.27       25.48 o
   0   7   9       58.05       42.93       23.36 o
   1   7   9       98.29      109.52       22.97 o
   3   7   9       -2.83       20.64       56.88 o
  -2   8   9       64.14       58.84       47.09 o
  -1   8   9       21.15       16.76       28.32 o
   0   8   9       30.61       63.94       31.31 o
   1   8   9       12.70       17.15       42.94 o
   0   0  10     1754.95     1730.10       17.02 o
   1   0  10      827.75      827.87        5.46 o
   2   0  10     2835.56     2672.79        9.75 o
   3   0  10       23.70       38.19        5.77 o
   4   0  10      118.13      124.57       10.80 o
   5   0  10        0.74       13.23       10.60 o
  -5   1  10        4.77        9.90       19.79 o
  -4   1  10      175.88      183.23       10.12 o
  -3   1  10      352.09      336.73        5.53 o
  -2   1  10      302.19      289.23        3.81 o
  -1   1  10      872.40      872.29        5.09 o
   0   1  10      147.50      150.83        3.43 o
   1   1  10      866.28      874.08        4.98 o
   2   1  10      300.11      288.59        4.10 o
   3   1  10      347.28      332.89        5.76 o
   4   1  10      186.91      183.61       10.68 o
   5   1  10        3.26        9.89       16.70 o
  -5   2  10       25.50       17.83       20.16 o
  -4   2  10        9.08        7.35       12.61 o
  -3   2  10      485.05      496.92        6.58 o
  -2   2  10     3224.25     2944.79       10.06 o
  -1   2  10      978.61      958.02        6.17 o
   0   2  10       23.90       29.78        2.94 o
   1   2  10     1001.40      960.04        5.17 o
   2   2  10     3199.68     2942.12       10.19 o
   3   2  10      499.65      498.80        6.57 o
   4   2  10        8.83        7.06       11.18 o
   5   2  10       22.41       17.64       18.72 o
  -5   3  10       56.11       52.18       32.05 o
  -4   3  10      363.21      376.52       16.05 o
  -3   3  10      346.94      373.73        8.56 o
  -2   3  10      679.27      678.54        6.62 o
  -1   3  10     1857.08     1719.55        9.25 o
   0   3  10      734.07      729.11        5.54 o
   1   3  10     1888.85     1729.60        7.49 o
   2   3  10      697.54      680.72        6.23 o
   3   3  10      373.37      376.36        7.97 o
   4   3  10      373.30      371.09       12.82 o
   5   3  10       54.93       52.15       22.48 o
  -4   4  10      111.17      143.06       29.10 o
  -3   4  10        4.81        6.38       14.59 o
  -2   4  10      667.42      620.39        8.48 o
  -1   4  10      170.61      177.96        6.94 o
   0   4  10     1505.89     1446.34       10.19 o
   1   4  10      174.24      177.27        6.36 o
   2   4  10      672.73      622.43        8.97 o
   3   4  10        7.80        6.06       10.89 o
   4   4  10      124.05      143.75       22.25 o
  -4   5  10       84.69       92.64       24.84 o
  -3   5  10      496.24      523.20       16.37 o
  -2   5  10       60.64       55.23       14.42 o
  -1   5  10      191.86      206.01       10.33 o
   0   5  10      229.67      233.99       10.94 o
   1   5  10      191.20      203.76       10.69 o
   2   5  10       67.55       53.49       15.70 o
   3   5  10      502.50      522.49       16.89 o
   4   5  10       90.42       94.29       31.16 o
  -3   6  10      142.02      167.69       29.29 o
  -2   6  10      597.91      563.50       16.91 o
  -1   6  10      177.09      209.83       19.86 o
   0   6  10     1173.78     1088.51       26.02 o
   1   6  10      185.89      208.63       19.31 o
   2   6  10      596.43      563.10       29.94 o
   3   6  10      145.42      168.96       46.38 o
  -3   7  10       91.19      124.78       36.36 o
  -2   7  10       33.01       41.70       25.49 o
  -1   7  10      203.84      233.54       25.45 o
   0   7  10       52.17       48.71       23.62 o
   1   7  10      208.12      235.81       23.82 o
  -1   8  10        7.49       14.88       28.08 o
   0   8  10      190.76      224.31       31.19 o
   1   8  10       25.46       14.52       42.95 o
   1   0  11        3.74        4.84        2.92 o
   2   0  11     2203.74     2159.13        8.36 o
   3   0  11        2.24        0.07        5.97 o
   4   0  11       25.44       26.96       10.02 o
   5   0  11       14.87        2.75       18.71 o
  -5   1  11        4.62       12.23       18.83 o
  -4   1  11       34.14       31.11       10.67 o
  -3   1  11      224.69      228.38        5.90 o
  -2   1  11      210.46      202.14        4.06 o
  -1   1  11     6290.75     6094.09       12.69 o
   0   1  11      106.31      109.31        3.41 o
   1   1  11     6281.31     6101.24       11.75 o
   2   1  11      213.51      204.65        4.06 o
   3   1  11      222.90      228.84        5.78 o
   4   1  11       36.16       31.35       11.29 o
   5   1  11       15.23       12.18       17.36 o
  -5   2  11      101.07       95.58       21.94 o
  -4   2  11        5.28        7.40       12.84 o
  -3   2  11      492.05      514.58        7.31 o
  -2   2  11      685.50      682.58        5.34 o
  -1   2  11      117.28      121.43        4.07 o
   0   2  11      631.50      622.69        4.37 o
   1   2  11      113.39      119.29        3.31 o
   2   2  11      696.13      686.36        5.83 o
   3   2  11      522.91      513.89        7.34 o
   4   2  11        0.27        7.16       10.46 o
   5   2  11       95.93       96.57       18.78 o
  -5   3  11       60.02       46.87       33.92 o
  -4   3  11      435.97      406.74       17.16 o
  -3   3  11      137.02      143.74        9.35 o
  -2   3  11      188.14      187.89        5.92 o
  -1   3  11      667.16      657.93        6.00 o
   0   3  11        2.80        0.43        4.37 o
   1   3  11      669.22      652.95        5.16 o
   2   3  11      191.32      189.15        5.76 o
   3   3  11      146.05      143.19        8.62 o
   4   3  11      429.23      405.39       12.36 o
   5   3  11       47.46       46.62       26.79 o
  -4   4  11      -14.41        4.46       29.59 o
  -3   4  11       12.64       22.54       14.76 o
  -2   4  11      394.84      411.85        8.78 o
  -1   4  11       95.83       94.38        7.45 o
   0   4  11       17.15       27.02        6.51 o
   1   4  11      103.75       93.32        6.72 o
   2   4  11      411.72      413.38        8.46 o
   3   4  11       16.99       22.59       10.74 o
   4   4  11        0.72        4.44       11.39 o
  -4   5  11       16.37       20.86       26.98 o
  -3   5  11      192.48      212.01       17.53 o
  -2   5  11     1109.90     1089.01       16.03 o
  -1   5  11       82.23       83.96       12.17 o
   0   5  11       22.95       23.12       11.36 o
   1   5  11       80.17       83.64       10.79 o
   2   5  11     1142.43     1085.64       16.90 o
   3   5  11      204.83      211.64       18.27 o
   4   5  11        7.29       20.28       32.53 o
  -3   6  11      134.47      178.85       29.81 o
  -2   6  11       77.11       88.14       20.19 o
  -1   6  11       38.65       68.97       20.26 o
   0   6  11      635.58      586.34       21.91 o
   1   6  11       66.88       69.28       17.24 o
   2   6  11       69.99       86.52       45.86 o
   3   6  11      132.44      178.52       51.73 o
  -3   7  11       45.50       30.21       37.14 o
  -2   7  11      171.75      163.75       25.80 o
  -1   7  11       61.05       65.33       26.66 o
   0   7  11       62.81       76.43       24.79 o
   1   7  11       60.68       64.65       23.66 o
  -1   8  11        3.89       10.16       27.96 o
   0   8  11       47.78       33.79       31.34 o
   1   8  11       25.50        9.97       43.37 o
   0   0  12      252.41      258.68        5.56 o
   1   0  12      135.05      143.58        3.20 o
   2   0  12        9.54        9.93        4.05 o
   3   0  12        2.53        2.49        6.02 o
   4   0  12       78.29       92.39       10.35 o
   5   0  12      259.00      276.34       19.49 o
  -5   1  12       36.76       31.30       20.45 o
  -4   1  12      192.71      191.52       11.00 o
  -3   1  12       91.49      103.56        6.37 o
  -2   1  12      770.99      746.69        5.79 o
  -1   1  12     1317.55     1303.93        6.29 o
   0   1  12       22.53       23.47        2.97 o
   1   1  12     1309.77     1311.21        5.66 o
   2   1  12      768.87      744.81        5.77 o
   3   1  12       92.60      102.26        6.23 o
   4   1  12      189.81      190.94       10.64 o
   5   1  12       31.48       31.13       17.92 o
  -5   2  12       66.01       82.43       21.83 o
  -4   2  12       98.80      102.61       13.77 o
  -3   2  12      104.59      116.08        7.37 o
  -2   2  12     2401.19     2253.13        9.55 o
  -1   2  12      661.51      632.21        5.56 o
   0   2  12      299.35      311.78        3.77 o
   1   2  12      664.51      631.66        4.50 o
   2   2  12     2418.10     2256.18       10.06 o
   3   2  12      104.14      116.27        7.44 o
   4   2  12       99.59      102.98       11.10 o
   5   2  12       85.49       81.49       19.04 o
  -4   3  12      223.57      228.63       19.03 o
  -3   3  12       21.84       30.81       10.39 o
  -2   3  12      113.68      116.26        6.29 o
  -1   3  12      151.46      147.09        5.38 o
   0   3  12       16.25       12.54        4.68 o
   1   3  12      144.39      145.71        4.75 o
   2   3  12      110.05      114.07        6.26 o
   3   3  12       27.52       30.47        8.58 o
   4   3  12      221.41      228.32       12.96 o
  -4   4  12       12.02        8.33       32.08 o
  -3   4  12        0.88       15.37        7.96 o
  -2   4  12      364.42      374.30        9.12 o
  -1   4  12      208.24      215.87        7.68 o
   0   4  12       14.28       12.66        6.96 o
   1   4  12      213.71      215.86        6.90 o
   2   4  12      379.52      375.88        9.18 o
   3   4  12       -3.59       14.94       12.15 o
   4   4  12        6.14        8.44       19.81 o
  -4   5  12       27.45       43.69       44.72 o
  -3   5  12       46.87       46.11       19.92 o
  -2   5  12       15.28        7.33       13.92 o
  -1   5  12      429.66      425.36       12.18 o
   0   5  12      422.48      411.29       10.96 o
   1   5  12      446.69      422.00       10.96 o
   2   5  12        4.21        7.31       16.97 o
   3   5  12       41.18       46.75       19.22 o
   4   5  12       44.09       43.59       36.04 o
  -3   6  12      139.79      154.41       26.97 o
  -2   6  12       -2.04        1.39       20.20 o
  -1   6  12       42.71       45.79       19.85 o
   0   6  12      922.92      842.31       24.35 o
   1   6  12       33.33       46.08       18.06 o
   2   6  12       -0.32        1.34       45.15 o
  -2   7  12       64.63       83.97       25.84 o
  -1   7  12      355.22      385.06       21.14 o
   0   7  12      104.39      123.88       24.81 o
   1   7  12      362.76      387.22       24.68 o
  -1   8  12       13.87        7.04       27.90 o
   0   8  12      154.05      186.81       30.97 o
   1   8  12       14.09        6.96       42.91 o
   1   0  13       42.21       41.63        3.29 o
   2   0  13      780.40      796.58        5.89 o
   3   0  13      252.66      242.12        6.04 o
   4   0  13      780.08      707.19       10.76 o
   5   0  13       12.25        0.67       20.42 o
  -5   1  13       18.49       20.84       21.28 o
  -4   1  13      143.72      154.32       11.89 o
  -3   1  13       44.39       48.97        6.82 o
  -2   1  13      129.47      133.84        4.67 o
  -1   1  13     1431.38     1339.46        6.76 o
   0   1  13     3470.57     3544.15        9.50 o
   1   1  13     1422.84     1341.55        6.43 o
   2   1  13      130.66      133.41        4.48 o
   3   1  13       43.33       48.76        6.37 o
   4   1  13      140.81      154.89       11.19 o
   5   1  13       21.58       20.31       19.16 o
  -5   2  13       18.80        3.22       22.51 o
  -4   2  13      210.96      210.24       14.37 o
  -3   2  13      148.98      167.58        8.10 o
  -2   2  13      873.42      835.33        7.11 o
  -1   2  13      606.71      612.38        5.86 o
   0   2  13      225.90      227.05        3.80 o
   1   2  13      613.35      611.60        4.55 o
   2   2  13      893.95      837.11        6.72 o
   3   2  13      161.86      167.33        7.43 o
   4   2  13      216.26      213.62       11.64 o
   5   2  13       15.03        3.31       20.18 o
  -4   3  13       75.01       95.19       22.49 o
  -3   3  13       93.91      102.79       13.15 o
  -2   3  13       63.26       74.43        7.12 o
  -1   3  13      750.13      717.96        7.22 o
   0   3  13       90.91      101.12        4.78 o
   1   3  13      773.96      719.12        6.10 o
   2   3  13       68.14       73.94        6.66 o
   3   3  13      100.51      101.38        8.99 o
   4   3  13       87.84       95.29       14.44 o
  -4   4  13      114.49      148.51       32.33 o
  -3   4  13      245.02      246.15       16.80 o
  -2   4  13      219.30      220.49       10.35 o
  -1   4  13      245.95      254.49        8.21 o
   0   4  13      169.02      176.00        7.90 o
   1   4  13      255.62      254.54        7.41 o
   2   4  13      209.71      218.26        9.85 o
   3   4  13      237.60      246.91       13.54 o
   4   4  13      135.94      149.44       21.78 o
  -4   5  13       59.94       59.32       47.77 o
  -3   5  13      341.14      348.46       20.33 o
  -2   5  13      165.31      152.93       14.92 o
  -1   5  13        8.71       21.15       12.71 o
   0   5  13      160.27      164.58       11.68 o
   1   5  13       24.68       20.80       10.99 o
   2   5  13      144.12      153.10       19.38 o
   3   5  13      355.37      351.70       19.95 o
   4   5  13       87.90       59.23       53.59 o
  -3   6  13      360.10      335.76       26.95 o
  -2   6  13      307.77      338.12       20.18 o
  -1   6  13       30.47       38.05       20.42 o
   0   6  13       15.04       19.30       18.40 o
   1   6  13       25.23       37.59       18.11 o
   2   6  13      301.52      336.37       52.61 o
  -2   7  13       30.78       27.25       26.18 o
  -1   7  13      106.61      130.90       22.05 o
   0   7  13       20.36       22.83       25.21 o
   1   7  13       99.42      129.26       25.76 o
  -1   8  13      194.89      189.99       27.93 o
   0   8  13      183.25      181.34       30.60 o
   0   0  14      879.44      912.21        7.57 o
   1   0  14      669.34      647.66        4.97 o
   2   0  14      105.25       97.27        4.66 o
   3   0  14      222.23      236.69        6.53 o
   4   0  14       -1.61        2.77       12.16 o
   5   0  14       -6.91        2.51       21.03 o
  -5   1  14       90.02      112.18       21.70 o
  -4   1  14      189.82      194.95       12.66 o
  -3   1  14      472.60      484.18        7.11 o
  -2   1  14      394.00      401.75        5.14 o
  -1   1  14      556.63      528.89        5.20 o
   0   1  14     1293.92     1266.98        6.15 o
   1   1  14      561.33      527.25        4.66 o
   2   1  14      397.26      402.47        5.09 o
   3   1  14      460.47      480.46        6.64 o
   4   1  14      198.54      195.14       12.20 o
   5   1  14      110.67      113.87       19.36 o
  -5   2  14       31.31       22.08       49.57 o
  -4   2  14      127.89      127.83       15.29 o
  -3   2  14       73.30       68.31        9.03 o
  -2   2  14      394.38      402.65        5.74 o
  -1   2  14     1013.73      989.09        7.66 o
   0   2  14       49.63       54.84        3.95 o
   1   2  14     1004.12      985.06        6.01 o
   2   2  14      407.26      405.14        5.37 o
   3   2  14       68.73       69.05        8.30 o
   4   2  14      130.87      127.86       12.43 o
   5   2  14       20.55       22.32       20.59 o
  -4   3  14       96.19      104.50       23.53 o
  -3   3  14      649.81      647.91       13.68 o
  -2   3  14      721.61      703.64        7.89 o
  -1   3  14       48.04       58.43        6.32 o
   0   3  14      882.86      845.19        6.52 o
   1   3  14       46.28       57.63        5.54 o
   2   3  14      737.34      708.83        7.59 o
   3   3  14      663.46      644.99        9.24 o
   4   3  14       87.18      103.96       15.30 o
  -4   4  14       37.43       52.45       32.78 o
  -3   4  14      151.37      173.36       19.34 o
  -2   4  14       32.37       34.54       12.86 o
  -1   4  14       62.47       85.86        8.97 o
   0   4  14      861.83      860.43       10.55 o
   1   4  14       69.77       85.12        7.74 o
   2   4  14       36.13       34.97       11.28 o
   3   4  14      153.01      172.78       14.66 o
   4   4  14       49.42       52.45       19.64 o
  -4   5  14        1.96       38.77       47.39 o
  -3   5  14      119.61      138.82       23.23 o
  -2   5  14       73.38       82.65       15.89 o
  -1   5  14       23.19       25.90       14.25 o
   0   5  14      268.60      288.50       12.16 o
   1   5  14       21.20       26.22       11.44 o
   2   5  14       61.58       83.17       20.68 o
   3   5  14      118.24      140.78       29.11 o
   4   5  14       16.71       39.19       42.63 o
  -3   6  14       75.27       99.28       28.21 o
  -2   6  14      145.41      162.84       21.67 o
  -1   6  14      918.60      838.52       27.37 o
   0   6  14       72.81       84.56       19.59 o
   1   6  14      856.71      842.81       20.00 o
   2   6  14      182.54      161.81       34.80 o
  -2   7  14      178.01      179.63       26.40 o
  -1   7  14        6.79       21.16       22.01 o
   0   7  14      345.47      407.41       24.99 o
   1   7  14       12.35       21.33       25.34 o
  -1   8  14       24.37       30.72       34.62 o
   0   8  14       23.74       50.54       32.27 o
   1   0  15     1144.97     1101.35        6.74 o
   2   0  15      802.42      764.80        6.56 o
   3   0  15      159.92      161.49        7.12 o
   4   0  15       54.43       64.18       13.11 o
   5   0  15       46.23       47.67       22.96 o
  -5   1  15       36.79       39.43       24.66 o
  -4   1  15       31.76       25.35       14.03 o
  -3   1  15      171.99      178.47        7.77 o
  -2   1  15      103.46      103.77        5.37 o
  -1   1  15      252.66      258.59        4.58 o
   0   1  15     4631.77     4568.81       10.56 o
   1   1  15      269.14      257.08        4.20 o
   2   1  15      102.65      102.98        5.04 o
   3   1  15      165.95      176.94        7.35 o
   4   1  15       27.36       25.71       12.88 o
   5   1  15       40.19       40.26       20.75 o
  -4   2  15     1123.73     1040.98       15.26 o
  -3   2  15      103.20      115.14       10.13 o
  -2   2  15      155.44      160.95        6.34 o
  -1   2  15      631.03      643.88        6.54 o
   0   2  15      227.98      235.31        4.34 o
   1   2  15      636.04      637.71        5.39 o
   2   2  15      155.42      160.68        5.85 o
   3   2  15      101.45      115.10        7.99 o
   4   2  15     1112.34     1039.00       13.18 o
  -4   3  15       18.23       34.21       23.07 o
  -3   3  15       46.76       41.73       14.14 o
  -2   3  15       13.65       15.25        8.23 o
  -1   3  15      196.62      199.95        6.34 o
   0   3  15      400.45      404.54        5.57 o
   1   3  15      207.67      200.82        5.74 o
   2   3  15       13.50       14.81        8.13 o
   3   3  15       36.58       41.26       10.11 o
   4   3  15       28.37       34.28       15.91 o
  -4   4  15      125.49      143.96       33.78 o
  -3   4  15      172.85      190.31       19.62 o
  -2   4  15      310.83      302.02       14.23 o
  -1   4  15      184.29      195.43        9.25 o
   0   4  15      199.71      199.44        8.75 o
   1   4  15      174.38      197.15        8.70 o
   2   4  15      303.44      305.87       12.00 o
   3   4  15      191.01      191.74       15.70 o
   4   4  15      146.81      143.43       22.85 o
  -4   5  15      -10.15        6.98       50.29 o
  -3   5  15      118.01      158.75       28.01 o
  -2   5  15      279.34      297.06       15.77 o
  -1   5  15       10.67       13.49       14.34 o
   0   5  15       25.76       36.47       12.82 o
   1   5  15       11.76       13.56       12.63 o
   2   5  15      283.00      299.55       18.29 o
   3   5  15      164.70      159.09       42.32 o
  -3   6  15      111.87      108.76       29.47 o
  -2   6  15       51.43       68.45       22.23 o
  -1   6  15       13.60       17.21       18.68 o
   0   6  15      334.59      340.03       19.46 o
   1   6  15       15.13       16.93       19.83 o
  -2   7  15       60.19       73.18       27.55 o
  -1   7  15       45.83       69.71       23.25 o
   0   7  15      223.67      240.98       26.08 o
   1   7  15       66.37       69.90       26.23 o
   0   8  15       15.06       23.26       32.92 o
   0   0  16      483.88      458.54        7.00 o
   1   0  16       57.07       54.16        4.52 o
   2   0  16       22.29       29.98        5.51 o
   3   0  16        5.94        5.32        8.34 o
   4   0  16       19.49       22.94       14.26 o
   5   0  16       -0.29        0.98       21.77 o
  -5   1  16       90.33       65.61       50.19 o
  -4   1  16       31.67       34.27       15.44 o
  -3   1  16      145.76      148.26        8.97 o
  -2   1  16       55.23       57.59        5.90 o
  -1   1  16      879.46      826.05        6.47 o
   0   1  16      780.00      718.61        5.18 o
   1   1  16      906.17      829.38        6.27 o
   2   1  16       53.98       57.58        5.77 o
   3   1  16      146.44      146.97        8.27 o
   4   1  16       28.25       34.76       13.51 o
   5   1  16       85.91       63.88       30.89 o
  -4   2  16       58.21       52.17       19.45 o
  -3   2  16        7.62       13.90       10.82 o
  -2   2  16      599.53      578.49        7.32 o
  -1   2  16      521.11      529.94        6.50 o
   0   2  16       25.95       23.38        4.96 o
   1   2  16      522.28      530.34        5.50 o
   2   2  16      608.12      581.67        6.51 o
   3   2  16       13.05       14.46        8.76 o
   4   2  16       48.53       51.53       14.55 o
  -4   3  16      146.37      168.05       24.43 o
  -3   3  16      868.76      875.12       14.03 o
  -2   3  16      161.35      165.72        8.56 o
  -1   3  16       42.09       53.32        7.06 o
   0   3  16      267.75      232.62        6.17 o
   1   3  16       47.69       52.60        6.25 o
   2   3  16      162.29      166.91        8.85 o
   3   3  16      885.78      873.21       11.22 o
   4   3  16      151.72      169.03       16.72 o
  -4   4  16        8.94       20.18       34.34 o
  -3   4  16      513.11      498.64       19.28 o
  -2   4  16      320.06      310.36       15.36 o
  -1   4  16      335.54      319.25        8.95 o
   0   4  16       26.74       26.91        9.70 o
   1   4  16      328.01      323.63        9.27 o
   2   4  16      293.39      308.13       12.59 o
   3   4  16      523.22      496.82       15.97 o
   4   4  16       19.13       20.45       23.69 o
  -3   5  16      125.03      147.35       24.44 o
  -2   5  16      105.24      138.41       16.55 o
  -1   5  16      117.75      129.02       13.76 o
   0   5  16      118.10      144.38       13.92 o
   1   5  16      120.52      127.61       13.55 o
   2   5  16      122.21      137.95       20.03 o
   3   5  16      144.85      145.96       43.63 o
  -3   6  16       16.25       45.34       34.53 o
  -2   6  16      321.91      373.35       26.17 o
  -1   6  16      553.07      550.09       18.12 o
   0   6  16        0.42        2.37       15.82 o
   1   6  16      550.57      547.40       19.63 o
  -2   7  16       42.95       53.56       28.48 o
  -1   7  16      383.42      402.32       22.79 o
   0   7  16      105.83      133.97       26.95 o
   1   7  16      413.53      403.39       25.79 o
   1   0  17        5.78        2.78        4.76 o
   2   0  17      167.00      181.48        6.10 o
   3   0  17      156.04      172.17        9.00 o
   4   0  17       -1.56        8.87       15.34 o
  -4   1  17      117.60      123.11       19.71 o
  -3   1  17      232.71      224.98        9.52 o
  -2   1  17      526.12      511.95        6.62 o
  -1   1  17      190.18      188.75        5.42 o
   0   1  17     1000.03     1008.37        6.08 o
   1   1  17      194.48      187.35        4.89 o
   2   1  17      537.83      514.63        6.29 o
   3   1  17      215.33      223.89        8.65 o
   4   1  17      102.96      122.27       15.31 o
  -4   2  17      239.03      272.90       20.67 o
  -3   2  17       78.62       99.29       11.77 o
  -2   2  17      677.34      646.27        7.94 o
  -1   2  17      269.24      256.16        6.16 o
   0   2  17      863.41      817.80        6.92 o
   1   2  17      272.05      254.58        5.40 o
   2   2  17      680.49      641.39        7.07 o
   3   2  17       84.84       99.33        9.20 o
   4   2  17      266.12      272.26       15.09 o
  -4   3  17      118.81      127.14       25.33 o
  -3   3  17      144.72      157.20       15.11 o
  -2   3  17       28.77       22.83        9.22 o
  -1   3  17       54.29       52.26        7.34 o
   0   3  17       -1.04        0.00        6.71 o
   1   3  17       58.74       52.17        7.13 o
   2   3  17       23.70       22.20        9.30 o
   3   3  17      139.38      157.51       11.88 o
   4   3  17      121.02      126.15       17.99 o
  -4   4  17       24.25       43.13       34.99 o
  -3   4  17      219.04      216.80       20.99 o
  -2   4  17       45.89       52.00       17.19 o
  -1   4  17      157.32      166.56       10.19 o
   0   4  17       73.15       91.38       10.54 o
   1   4  17      157.92      167.87       10.19 o
   2   4  17       42.55       50.78       14.03 o
   3   4  17      246.52      218.06       17.14 o
   4   4  17       38.29       42.48       27.08 o
  -3   5  17       14.24        8.67       23.99 o
  -2   5  17      183.31      189.79       17.33 o
  -1   5  17       53.14       50.42       14.24 o
   0   5  17       85.90       98.27       14.59 o
   1   5  17       33.05       48.87       14.08 o
   2   5  17      179.67      187.90       21.20 o
   3   5  17       17.34        8.83       43.31 o
  -3   6  17       28.06       44.28       34.45 o
  -2   6  17      254.53      295.60       24.00 o
  -1   6  17       90.23       88.91       20.30 o
   0   6  17       13.27       11.59       21.53 o
   1   6  17       84.02       88.95       22.07 o
  -2   7  17      101.59      100.26       32.96 o
  -1   7  17      219.72      255.29       24.68 o
   0   7  17       -4.98        8.76       27.71 o
   1   7  17      281.50      255.44       36.71 o
   0   0  18       56.61       67.51        6.33 o
   1   0  18      346.54      334.60        5.38 o
   2   0  18      195.14      186.43        6.66 o
   3   0  18     2568.35     2400.89       16.28 o
   4   0  18       46.29       34.54       17.26 o
  -4   1  18      325.13      336.84       20.39 o
  -3   1  18       28.13       29.88       10.60 o
  -2   1  18      102.60      104.36        7.27 o
  -1   1  18      365.73      373.21        5.82 o
   0   1  18      934.12      881.51        6.42 o
   1   1  18      365.81      372.09        5.27 o
   2   1  18       99.87      102.82        6.56 o
   3   1  18       34.80       29.81        8.96 o
   4   1  18      305.49      335.40       15.95 o
  -4   2  18      206.77      170.90       21.89 o
  -3   2  18      220.54      241.77       12.42 o
  -2   2  18      303.20      318.71        7.87 o
  -1   2  18       22.01       24.58        6.82 o
   0   2  18        8.87        5.63        5.78 o
   1   2  18       18.89       24.59        5.88 o
   2   2  18      311.85      320.66        7.25 o
   3   2  18      223.88      238.76        9.64 o
   4   2  18      202.05      170.94       16.05 o
  -4   3  18       33.53       28.91       26.45 o
  -3   3  18      118.98      116.51       15.32 o
  -2   3  18       79.42       86.50       10.77 o
  -1   3  18      210.42      215.14        7.63 o
   0   3  18      190.59      208.28        7.09 o
   1   3  18      199.30      214.75        7.87 o
   2   3  18       82.37       87.90       10.33 o
   3   3  18      124.93      116.17       13.69 o
   4   3  18       22.43       29.40       18.73 o
  -4   4  18       45.85       49.46       36.75 o
  -3   4  18      172.95      218.33       25.69 o
  -2   4  18       54.47       58.42       17.81 o
  -1   4  18      420.12      413.08       11.66 o
   0   4  18      253.01      254.90       11.10 o
   1   4  18      410.25      414.98       11.47 o
   2   4  18       46.49       57.30       15.21 o
   3   4  18      198.48      217.65       25.97 o
   4   4  18       37.62       48.81       22.10 o
  -3   5  18      134.84      158.59       25.30 o
  -2   5  18      202.10      209.53       19.18 o
  -1   5  18       67.87       70.77       15.04 o
   0   5  18      272.03      286.96       15.11 o
   1   5  18       59.03       70.90       15.37 o
   2   5  18      192.53      207.99       22.54 o
   3   5  18      148.33      159.22       42.81 o
  -3   6  18       15.18        0.36       48.33 o
  -2   6  18       38.64       66.05       26.03 o
  -1   6  18      512.64      530.07       21.25 o
   0   6  18       88.43      112.03       23.20 o
   1   6  18      552.00      533.60       23.40 o
  -1   7  18      218.03      236.51       25.81 o
   0   7  18       90.65      131.76       29.47 o
   1   7  18      218.63      234.18       38.36 o
   1   0  19        2.93        2.92        5.81 o
   2   0  19      788.10      770.76        8.37 o
   3   0  19        9.63        2.57       10.08 o
   4   0  19      269.14      258.45       18.03 o
  -4   1  19       37.10       53.51       20.29 o
  -3   1  19        9.41       11.72       11.12 o
  -2   1  19      289.57      318.79        7.41 o
  -1   1  19      347.65      353.37        5.88 o
   0   1  19      155.36      173.61        5.17 o
   1   1  19      350.65      354.75        5.57 o
   2   1  19      303.13      319.30        7.23 o
   3   1  19       10.05       11.64        9.63 o
   4   1  19       40.64       53.56       16.96 o
  -4   2  19       67.32       77.95       24.35 o
  -3   2  19      211.56      208.59       12.47 o
  -2   2  19      463.19      478.19        8.64 o
  -1   2  19       63.68       66.83        7.40 o
   0   2  19     1217.77     1126.32        8.86 o
   1   2  19       61.28       67.66        6.52 o
   2   2  19      491.33      479.63        8.08 o
   3   2  19      203.24      208.11       10.82 o
   4   2  19       60.63       78.12       17.10 o
  -4   3  19       32.69       37.52       27.34 o
  -3   3  19       43.59       43.18       16.30 o
  -2   3  19      121.27      145.22       11.11 o
  -1   3  19      101.50      103.79        8.34 o
   0   3  19      278.59      289.32        7.77 o
   1   3  19       97.38      103.26        8.67 o
   2   3  19      124.07      146.43       11.04 o
   3   3  19       29.59       42.28       16.09 o
   4   3  19       35.39       37.96       21.24 o
  -3   4  19       78.93       81.31       27.32 o
  -2   4  19       86.99       88.86       15.84 o
  -1   4  19      107.42      120.85       13.40 o
   0   4  19       67.13       67.84       12.91 o
   1   4  19      114.14      119.55       13.83 o
   2   4  19       88.14       88.45       16.41 o
   3   4  19       92.35       81.83       26.98 o
  -3   5  19       32.57       35.24       26.62 o
  -2   5  19      373.04      403.48       19.74 o
  -1   5  19      193.40      212.05       15.67 o
   0   5  19      252.78      272.38       15.94 o
   1   5  19      191.52      214.13       18.39 o
   2   5  19      357.19      402.37       24.51 o
   3   5  19       11.00       35.22       44.98 o
  -2   6  19       35.97       44.08       28.67 o
  -1   6  19       38.34       51.38       22.60 o
   0   6  19       58.81       49.88       26.03 o
   1   6  19       69.50       51.98       32.87 o
  -1   7  19       27.62       31.27       26.84 o
   0   7  19      157.54      155.89       25.09 o
   1   7  19       15.67       30.61       40.33 o
   0   0  20     3251.19     3028.36       20.73 o
   1   0  20      534.11      497.41        6.75 o
   2   0  20       54.66       52.11        8.28 o
   3   0  20      530.12      528.91       10.72 o
   4   0  20      126.69      106.62       19.91 o
  -4   1  20       24.21       20.04       19.78 o
  -3   1  20      282.52      280.26       11.81 o
  -2   1  20       39.03       45.75        8.51 o
  -1   1  20      298.29      305.05        6.38 o
   0   1  20      672.35      641.52        6.38 o
   1   1  20      295.27      304.26        6.08 o
   2   1  20       39.84       44.94        8.32 o
   3   1  20      280.53      282.09       10.46 o
   4   1  20       10.71       19.73       16.91 o
  -4   2  20      128.38      125.53       25.21 o
  -3   2  20      145.70      148.17       13.65 o
  -2   2  20      439.71      432.27        9.97 o
  -1   2  20       70.55       76.36        7.86 o
   0   2  20      726.63      696.12        7.56 o
   1   2  20       67.52       77.67        6.99 o
   2   2  20      448.60      434.20        9.06 o
   3   2  20      151.83      146.87       12.18 o
   4   2  20      130.81      125.25       19.45 o
  -4   3  20       53.91       51.97       28.22 o
  -3   3  20       27.97       27.69       17.20 o
  -2   3  20       19.63       14.59       11.75 o
  -1   3  20      353.59      362.63        8.85 o
   0   3  20       21.13       19.77        8.31 o
   1   3  20      348.81      358.74        8.90 o
   2   3  20       13.28       14.56       11.91 o
   3   3  20       27.68       28.42       17.43 o
   4   3  20       49.81       52.42       26.52 o
  -3   4  20      342.38      376.89       28.71 o
  -2   4  20      106.51      131.37       17.24 o
  -1   4  20       73.37       82.32       14.10 o
   0   4  20        6.60       12.20       13.58 o
   1   4  20       86.70       81.42       14.79 o
   2   4  20      114.42      131.74       19.48 o
   3   4  20      408.49      375.11       27.73 o
  -3   5  20      204.37      223.56       27.74 o
  -2   5  20       77.28      104.73       21.80 o
  -1   5  20      231.30      263.85       17.63 o
   0   5  20       64.26       82.60       16.50 o
   1   5  20      244.22      266.33       19.70 o
   2   5  20      118.95      104.98       40.57 o
   3   5  20      256.48      223.14       44.96 o
  -2   6  20      131.79      155.50       29.75 o
  -1   6  20       12.85       21.26       24.10 o
   0   6  20      285.60      324.81       27.51 o
   1   6  20       27.15       20.77       35.88 o
  -1   7  20       81.68      100.56       30.96 o
   0   7  20        1.80       12.42       26.28 o
   1   0  21        4.50        0.04        6.72 o
   2   0  21      128.28      134.02        8.76 o
   3   0  21      263.96      255.06       11.87 o
   4   0  21       17.23       11.30       20.39 o
  -4   1  21       12.37       21.75       20.63 o
  -3   1  21      146.54      138.97       13.10 o
  -2   1  21      278.81      298.08        9.61 o
  -1   1  21     1441.25     1331.38        9.84 o
   0   1  21       64.47       68.94        6.82 o
   1   1  21     1436.94     1329.28        9.31 o
   2   1  21      294.84      300.84        8.56 o
   3   1  21      147.12      139.42       11.47 o
   4   1  21       15.60       21.72       17.38 o
  -4   2  21       44.82       32.51       26.86 o
  -3   2  21      196.82      210.31       15.08 o
  -2   2  21      298.52      292.22       10.64 o
  -1   2  21      175.50      180.27        8.55 o
   0   2  21       28.51       33.60        7.83 o
   1   2  21      177.31      179.80        7.65 o
   2   2  21      290.40      294.17        9.70 o
   3   2  21      203.85      210.70       13.65 o
   4   2  21       50.95       32.34       20.56 o
  -4   3  21       11.01        9.06       31.25 o
  -3   3  21      216.84      233.36       20.65 o
  -2   3  21        0.95        8.85        7.47 o
  -1   3  21       83.13      101.80       10.63 o
   0   3  21       17.03       25.55        9.06 o
   1   3  21       83.23      102.40       10.81 o
   2   3  21       18.54        8.79       13.19 o
   3   3  21      234.08      235.41       22.01 o
   4   3  21        7.67        8.90       31.02 o
  -3   4  21      151.02      151.12       24.37 o
  -2   4  21       54.60       63.07       18.08 o
  -1   4  21      363.35      377.71       14.50 o
   0   4  21       14.00       11.79       13.50 o
   1   4  21      371.12      378.98       15.75 o
   2   4  21       59.95       64.09       20.98 o
   3   4  21      157.30      149.62       31.11 o
  -3   5  21       30.65       39.07       28.26 o
  -2   5  21      108.62      111.08       22.58 o
  -1   5  21       91.96       87.56       18.90 o
   0   5  21      136.56      146.91       16.37 o
   1   5  21       99.01       87.89       20.70 o
   2   5  21      111.77      110.51       40.62 o
   3   5  21       55.19       39.15       45.48 o
  -2   6  21       30.44       22.16       31.15 o
  -1   6  21       24.97       31.83       26.99 o
   0   6  21       -3.56        2.96       23.86 o
   1   6  21       41.68       31.91       37.90 o
   0   7  21       34.68       51.25       31.51 o
   0   0  22       31.09       29.94        9.56 o
   1   0  22      776.76      742.37        7.66 o
   2   0  22       -0.46        3.77        6.66 o
   3   0  22      170.30      163.21       12.28 o
   4   0  22        5.09       15.27       21.26 o
  -4   1  22      105.43       90.20       22.24 o
  -3   1  22       33.73       39.45       13.82 o
  -2   1  22       15.51       27.37       10.83 o
  -1   1  22        6.81        4.01        7.76 o
   0   1  22        7.36        8.36        7.57 o
   1   1  22        5.67        3.90        7.70 o
   2   1  22       24.59       27.37        8.92 o
   3   1  22       35.73       38.84       12.61 o
   4   1  22      128.90       90.27       19.97 o
  -4   2  22       50.00       45.85       27.69 o
  -3   2  22       46.55       54.49       16.11 o
  -2   2  22      231.62      227.18       11.69 o
  -1   2  22      404.28      401.49        9.44 o
   0   2  22       24.31       23.10        8.47 o
   1   2  22      413.59      397.69        8.91 o
   2   2  22      221.15      225.85       10.71 o
   3   2  22       42.76       53.13       14.61 o
   4   2  22       48.37       45.10       22.62 o
  -3   3  22       22.20       20.94       23.12 o
  -2   3  22       86.92      108.98       14.29 o
  -1   3  22      160.61      156.25       11.20 o
   0   3  22     1157.58     1086.81       11.40 o
   1   3  22      158.44      157.36       11.96 o
   2   3  22       97.76      109.37       15.81 o
   3   3  22       32.42       20.88       22.61 o
  -3   4  22      168.68      171.63       25.97 o
  -2   4  22       73.12       90.16       19.13 o
  -1   4  22      370.04      346.13       15.39 o
   0   4  22       72.11       79.87       14.69 o
   1   4  22      387.44      347.71       17.21 o
   2   4  22       84.21       89.74       23.64 o
   3   4  22      211.32      171.62       33.30 o
  -3   5  22        3.65        3.25       45.68 o
  -2   5  22      100.76      111.04       24.27 o
  -1   5  22       68.01       71.31       20.50 o
   0   5  22       70.37       81.25       17.30 o
   1   5  22       67.16       70.21       25.30 o
   2   5  22      125.38      111.05       38.93 o
  -2   6  22      138.26      145.32       33.50 o
  -1   6  22       -0.09        7.70       48.45 o
   0   6  22        2.49        4.49       25.96 o
   1   6  22        8.26        7.91       32.17 o
   1   0  23      223.95      230.37        7.79 o
   2   0  23        1.15        0.99       10.22 o
   3   0  23      467.77      502.42       13.07 o
   4   0  23      -10.12        0.00       22.87 o
  -4   1  23       16.90        6.90       23.61 o
  -3   1  23       11.64        4.52       15.28 o
  -2   1  23      214.55      233.45       11.38 o
  -1   1  23      362.30      366.78        8.58 o
   0   1  23     1450.08     1335.73       11.33 o
   1   1  23      359.96      366.45        8.37 o
   2   1  23      216.63      233.81        9.60 o
   3   1  23       10.90        4.56       13.61 o
   4   1  23       10.39        7.02       22.77 o
  -4   2  23       53.63       48.27       30.53 o
  -3   2  23      129.37      138.39       18.53 o
  -2   2  23       34.31       37.96       12.59 o
  -1   2  23      125.06      121.96       10.52 o
   0   2  23      203.89      204.52        9.14 o
   1   2  23      116.94      120.44       10.15 o
   2   2  23       32.22       38.54       11.54 o
   3   2  23      127.92      137.62       17.78 o
   4   2  23       66.24       48.26       26.76 o
  -3   3  23      111.74      131.76       36.63 o
  -2   3  23      257.94      266.31       15.63 o
  -1   3  23      156.11      172.57       11.86 o
   0   3  23       90.51      117.90       10.99 o
   1   3  23      163.64      172.87       13.03 o
   2   3  23      240.16      265.86       16.38 o
   3   3  23      135.59      132.75       25.28 o
  -3   4  23       10.65        0.86       27.20 o
  -2   4  23       71.10       95.13       22.01 o
  -1   4  23      135.01      139.97       16.57 o
   0   4  23       19.15       31.47       16.12 o
   1   4  23      146.60      139.56       17.34 o
   2   4  23       74.96       96.24       36.58 o
   3   4  23       24.01        0.94       38.74 o
  -2   5  23       81.85       81.37       24.91 o
  -1   5  23       41.71       42.55       22.02 o
   0   5  23      680.93      649.81       20.05 o
   1   5  23       60.78       42.70       26.96 o
   2   5  23       76.30       81.36       43.90 o
  -1   6  23       14.30       15.39       30.34 o
   0   6  23       36.52       32.49       26.79 o
   1   6  23       -7.64       15.72       37.73 o
   0   0  24       56.91       59.16       12.95 o
   1   0  24     1458.76     1396.44       11.91 o
   2   0  24       -0.76        0.04        6.24 o
   3   0  24       -0.38        0.06       13.30 o
   4   0  24       66.66      106.46       26.28 o
  -4   1  24       38.02       29.98       30.26 o
  -3   1  24      261.44      259.35       18.29 o
  -2   1  24      677.89      654.23       12.27 o
  -1   1  24       14.12       23.75        9.52 o
   0   1  24       28.39       27.48        9.07 o
   1   1  24       15.52       23.61        9.80 o
   2   1  24      668.22      657.17       10.26 o
   3   1  24      250.90      255.65       16.97 o
   4   1  24       34.73       30.01       32.78 o
  -3   2  24      211.93      249.20       19.74 o
  -2   2  24       14.64       23.01       13.50 o
  -1   2  24       41.10       54.08       11.20 o
   0   2  24       60.53       63.01       10.21 o
   1   2  24       49.43       56.73       11.17 o
   2   2  24       24.38       23.65       12.96 o
   3   2  24      223.67      249.70       18.91 o
  -3   3  24      334.59      305.98       26.17 o
  -2   3  24      505.32      495.61       16.87 o
  -1   3  24       36.39       31.20       13.63 o
   0   3  24      466.84      437.17       12.49 o
   1   3  24       37.14       31.88       15.18 o
   2   3  24      506.52      494.69       17.39 o
   3   3  24      358.05      307.51       25.52 o
  -3   4  24       20.58       55.35       29.94 o
  -2   4  24      170.26      159.84       24.35 o
  -1   4  24      266.58      274.53       18.08 o
   0   4  24       28.54       46.22       16.96 o
   1   4  24      270.98      272.58       20.88 o
   2   4  24      204.47      158.90       36.09 o
   3   4  24       51.48       55.39       44.19 o
  -2   5  24      192.53      186.45       25.81 o
  -1   5  24       45.45       36.98       23.31 o
   0   5  24        4.43        9.83       22.15 o
   1   5  24       23.62       37.35       26.05 o
   2   5  24      185.63      188.18       43.15 o
  -1   6  24       17.56        4.84       33.23 o
   0   6  24        7.89        1.45       27.83 o
   1   6  24       14.38        4.82       27.76 o
   1   0  25      308.29      311.57        9.79 o
   2   0  25       52.14       46.57       12.44 o
   3   0  25      136.04      149.54       17.58 o
  -3   1  25       35.40       37.31       18.03 o
  -2   1  25      178.09      182.19       12.11 o
  -1   1  25      133.43      138.81       11.42 o
   0   1  25       83.63       86.04       10.24 o
   1   1  25      134.99      138.27       10.58 o
   2   1  25      169.40      182.57       11.55 o
   3   1  25       35.14       37.33       17.20 o
  -3   2  25       89.74      114.01       21.30 o
  -2   2  25      109.31      123.86       14.34 o
  -1   2  25       62.22       76.26       11.95 o
   0   2  25       25.12       24.75       11.63 o
   1   2  25       71.78       76.70       13.76 o
   2   2  25      101.23      124.04       15.40 o
   3   2  25      101.41      113.56       20.74 o
  -3   3  25       47.40       53.09       26.56 o
  -2   3  25      121.55      150.47       21.83 o
  -1   3  25        7.91        9.26       14.39 o
   0   3  25      241.16      248.08       13.82 o
   1   3  25       -2.12        9.34       16.02 o
   2   3  25      129.65      152.34       21.29 o
   3   3  25       48.62       54.26       31.11 o
  -2   4  25      436.74      404.88       25.36 o
  -1   4  25       41.69       60.10       24.01 o
   0   4  25      148.85      184.21       18.68 o
   1   4  25       65.21       59.62       32.39 o
   2   4  25      469.62      404.70       33.63 o
  -2   5  25       41.53       62.29       34.53 o
  -1   5  25       33.95       25.53       25.25 o
   0   5  25      181.78      163.12       25.10 o
   1   5  25       25.94       25.81       40.88 o
   2   5  25       57.21       62.31       43.62 o
   0   6  25      232.09      212.07       34.92 o
   0   0  26        5.65        1.04       14.30 o
   1   0  26     1021.68     1033.63       12.37 o
   2   0  26       40.51       37.78       11.80 o
   3   0  26       -0.98        2.47        9.05 o
  -3   1  26       24.95       35.57       19.27 o
  -2   1  26      857.28      856.56       14.11 o
  -1   1  26      158.55      155.89       12.34 o
   0   1  26      115.31      117.07       11.15 o
   1   1  26      150.67      155.45       13.46 o
   2   1  26      864.77      858.03       13.47 o
   3   1  26       28.93       35.35       18.95 o
  -3   2  26       44.13       34.23       21.61 o
  -2   2  26       68.41       58.29       17.25 o
  -1   2  26       63.79       98.44       13.28 o
   0   2  26        6.64        0.01       12.96 o
   1   2  26       58.45       96.41       14.68 o
   2   2  26       44.39       58.85       18.50 o
   3   2  26       35.25       33.70       21.83 o
  -3   3  26      130.99      124.81       29.38 o
  -2   3  26       67.48       60.74       22.65 o
  -1   3  26      272.38      309.97       15.35 o
   0   3  26       48.90       45.69       15.37 o
   1   3  26      289.18      313.38       17.36 o
   2   3  26       68.15       60.73       23.95 o
   3   3  26      123.34      124.79       33.62 o
  -2   4  26       -0.97        9.25       13.73 o
  -1   4  26      257.69      243.27       25.75 o
   0   4  26      113.90       96.69       27.74 o
   1   4  26      269.79      243.59       32.70 o
   2   4  26       16.71        8.87       36.88 o
  -1   5  26      143.05      142.74       26.36 o
   0   5  26        6.60       28.27       26.99 o
   1   5  26      157.13      141.97       42.70 o
   1   0  27       15.99       17.22       13.02 o
   2   0  27       22.22       14.36       14.46 o
   3   0  27       49.18       41.64       18.62 o
  -3   1  27        2.80        3.98       18.60 o
  -2   1  27       38.95       48.31       17.83 o
  -1   1  27       34.38       28.65       14.13 o
   0   1  27       32.11       27.60       12.96 o
   1   1  27       26.48       29.09       13.74 o
   2   1  27       46.90       49.52       19.68 o
   3   1  27       10.85        4.06       19.97 o
  -3   2  27        2.40        1.49       22.14 o
  -2   2  27      105.69      128.90       19.09 o
  -1   2  27      207.94      202.95       14.40 o
   0   2  27      144.01      163.02       14.31 o
   1   2  27      197.73      205.22       16.09 o
   2   2  27      111.67      127.12       20.72 o
   3   2  27       21.88        1.47       25.82 o
  -2   3  27       89.51      115.40       24.10 o
  -1   3  27       43.36       51.96       21.94 o
   0   3  27      281.74      302.99       17.72 o
   1   3  27       46.76       51.22       22.14 o
   2   3  27      101.90      116.10       24.83 o
  -2   4  27       32.48       41.16       29.25 o
  -1   4  27       53.95       53.11       27.73 o
   0   4  27       16.34       10.80       28.43 o
   1   4  27       29.58       53.04       34.06 o
   2   4  27       57.32       41.43       38.81 o
  -1   5  27        0.30        2.32       28.86 o
   0   5  27      230.39      255.93       32.72 o
   1   5  27        0.44        2.30       35.00 o
   0   0  28       39.14       34.22       18.83 o
   1   0  28      454.31      453.17       13.63 o
   2   0  28      525.29      489.82       17.08 o
   3   0  28        3.67        1.13       20.25 o
  -3   1  28       42.67       34.11       22.75 o
  -2   1  28      159.46      174.91       18.48 o
  -1   1  28      399.93      386.13       15.28 o
   0   1  28      410.36      416.94       13.95 o
   1   1  28      387.52      386.26       15.48 o
   2   1  28      142.39      174.07       19.98 o
   3   1  28       36.48       34.21       19.95 o
  -3   2  28       11.02        3.64       31.10 o
  -2   2  28      123.97      126.51       19.45 o
  -1   2  28      752.87      733.31       16.36 o
   0   2  28      738.33      683.97       15.66 o
   1   2  28      735.34      732.76       18.79 o
   2   2  28      113.33      125.99       21.80 o
   3   2  28        2.34        3.45       32.72 o
  -2   3  28       50.01       45.30       25.46 o
  -1   3  28      243.01      216.23       22.88 o
   0   3  28      388.96      375.47       22.15 o
   1   3  28      243.25      211.87       23.59 o
   2   3  28       30.15       45.30       35.03 o
  -2   4  28       13.20       21.25       31.01 o
  -1   4  28       48.83       45.63       28.92 o
   0   4  28       42.87       53.17       35.36 o
   1   4  28       14.91       44.88       38.55 o
   2   4  28       24.23       21.18       40.33 o
   0   5  28       96.95       75.46       45.31 o
   1   0  29        5.26        1.51       15.69 o
   2   0  29       33.25       14.95       22.15 o
   3   0  29      -16.66        0.25       30.51 o
  -2   1  29      150.02      153.96       19.98 o
  -1   1  29      206.84      215.73       18.97 o
   0   1  29       16.95        8.25       16.12 o
   1   1  29      200.43      216.44       19.40 o
   2   1  29      157.10      154.42       22.38 o
   3   1  29       37.98       30.74       45.17 o
  -2   2  29      103.65      115.05       21.36 o
  -1   2  29       -8.35        0.25       19.97 o
   0   2  29      221.51      231.70       19.77 o
   1   2  29       -7.42        0.23       19.99 o
   2   2  29      124.73      115.63       23.93 o
  -2   3  29       41.76       48.71       29.61 o
  -1   3  29       37.91       36.07       25.88 o
   0   3  29      338.53      345.77       27.55 o
   1   3  29       47.88       34.94       24.83 o
   2   3  29       58.16       48.26       26.67 o
  -1   4  29       81.51       84.38       32.15 o
   0   4  29       67.64       86.29       40.23 o
   1   4  29       90.13       84.41       38.52 o
   0   0  30      564.95      534.98       25.88 o
   1   0  30        9.70        9.18       19.46 o
   2   0  30       35.08       43.48       23.16 o
  -2   1  30      143.50      129.74       22.32 o
  -1   1  30       32.08       45.90       19.82 o
   0   1  30      273.13      249.77       19.05 o
   1   1  30       32.37       45.37       20.20 o
   2   1  30      138.55      130.37       22.80 o
  -2   2  30       40.79       45.99       23.28 o
  -1   2  30      105.88      117.41       21.77 o
   0   2  30      182.98      149.89       20.70 o
   1   2  30      131.00      116.77       22.02 o
   2   2  30       27.37       45.14       24.02 o
  -2   3  30       36.90       29.43       41.77 o
  -1   3  30       65.67       80.19       29.40 o
   0   3  30      254.09      218.29       29.29 o
   1   3  30       80.28       81.78       29.37 o
   2   3  30        6.04       29.16       42.80 o
  -1   4  30       14.56       20.75       42.48 o
   0   4  30       47.49       40.77       39.91 o
   1   4  30        7.99       20.53       43.67 o
   1   0  31      811.99      748.27       21.26 o
   2   0  31      102.56       79.63       24.80 o
  -2   1  31       60.21       45.52       24.88 o
  -1   1  31       40.48       43.37       22.49 o
   0   1  31      177.37      182.09       20.66 o
   1   1  31       39.16       42.53       21.39 o
   2   1  31       39.41       45.52       25.85 o
  -2   2  31       39.31       32.92       31.11 o
  -1   2  31      163.18      168.84       24.86 o
   0   2  31        7.16        3.14       21.85 o
   1   2  31      155.79      169.20       23.61 o
   2   2  31       37.81       32.74       27.29 o
  -1   3  31       61.88       63.85       30.72 o
   0   3  31       89.92       84.50       31.67 o
   1   3  31       56.11       63.99       32.05 o
   0   0  32       -4.74        1.27       35.05 o
   1   0  32       -2.70        2.24       25.65 o
   2   0  32        2.33        0.79       30.70 o
  -1   1  32       47.78       39.51       23.49 o
   0   1  32       23.08       30.49       22.73 o
   1   1  32       33.93       39.36       23.45 o
  -1   2  32        6.11        6.68       24.80 o
   0   2  32       36.13       23.60       24.15 o
   1   2  32       -1.30        6.70       25.92 o
   0   3  32       29.99       14.94       43.48 o
   1   0  33       47.25       50.91       27.79 o
  -1   1  33       -6.72        6.25       24.81 o
   0   1  33      170.83      148.85       24.31 o
   1   1  33        9.12        6.02       25.43 o
   0   2  33       12.74        6.28       26.66 o
   0   0  34      178.30      167.84       42.03 o
   0   1  34      157.63      146.22       31.09 o
